# Supplementary material for: Molecular phylogenetic analysis of Echinococcus multilocularis from horses raised in Canada or Japan, using mitochondrial cytochrome b gene–targeted PCR
Source: Food Waterborne Parasitol. 2024 Jan 13;34:e00219. doi: 10.1016/j.fawpar.2024.e00219 (PMC10827676; doi:10.1016/j.fawpar.2024.e00219)
Supplement: Supplementary material 4 — S. Table 1. Data for seventy horses diagnosed with alveolar echinococcosis. [file mmc4.xlsx]

## Sheet: Sheet1
Supplementary Table1. Data for 70 horses diagosed with alveolar echinococcosis
Case number	Origin	Breed	Sex	Age* (years)	Nodule size (mm)	Histopathology (laminated layer)	Cob PCR	GenBank Accession number	Haplogroup
A-1	JPN	HNP	M	4	8	+	+	LC764421	A
F-1	JPN	L	F	4	10	+	+	LC764423	A
F-2	JPN	L	F	5	10	+	+	LC764421	A
F-3	JPN	L	CM	5	16	+	+	LC764422	A
F-4	JPN	L	F	5	7	+	+	LC764424	A
F-5	JPN	L	F	4	20	+	+	LC764424	A
F-6	JPN	L	CM	5	10	+	+	LC764421	A
F-7	JPN	L	M	5	5	−	+	LC764421	A
F-8	JPN	L	M	5	9	−	+	LC764421	A
F-9	JPN	L	F	5	5	−	+	LC764421	A
F-10	JPN	L	F	4	10	−	+	LC764421	A
F-11	JPN	L	CM	3	6	−	+	LC764421	A
F-12	JPN	L	F	6	7	−	+	LC764421	A
F-13	JPN	L	F	5	8	−	+	LC764421	A
F-14	JPN	L	F	6	8	−	+	LC764421	A
F-15	JPN	L	F	4	10	−	+	LC764421	A
F-16	JPN	L	F	6	7	−	+	LC764421	A
F-17	JPN	L	F	4	5	−	+	LC764421	A
F-18	JPN	L	F	5	7	−	+	LC764421	A
F-19	JPN	L	M	6	10	−	+	LC764421	A
F-20	JPN	L	F	6	8	−	+	LC764421	A
F-21	JPN	L	CM	4	7	−	+	LC764421	A
F-22	JPN	L	F	4	5	−	+	LC764421	A
F-23	JPN	L	F	5	10	−	+	LC764421	A
F-24	JPN	L	F	4	8	−	+	LC764421	A
F-25	JPN	L	M	6	6	−	+	LC764421	A
F-26	JPN	L	M	6	13	−	+	LC764421	A
F-27	JPN	P	M	3	10	−	+	LC764421	A
F-28	JPN	L	F	6	13	−	+	LC764421	A
F-29	JPN	L	F	6	10	−	+	LC764424	A
F-30	JPN	L	M	4	5	−	+	LC764425	A
F-31	JPN	L	CM	6	10	−	+	LC764422	A
F-32	JPN	L	F	4	9	−	+	LC764424	A
F-33	JPN	L	CM	6	9	−	+	LC764424	A
F-34	JPN	L	F	6	10	−	+	LC764425	A
F-35	JPN	L	CM	6	11	−	+	LC764421	A
F-36	JPN	L	F	6	8	−	+	LC764421	A
F-37	JPN	L	CM	6	6	−	+	LC764421	A
F-38	JPN	L	F	5	8	−	+	LC764421	A
F-39	JPN	L	F	4	10	−	+	LC764421	A
F-40	JPN	HNP	F	6	8	−	+	LC764421	A
F-41	JPN	L	CM	6	5	−	+	LC764421	A
F-42	JPN	L	F	5	8	−	+	LC764421	A
F-43	JPN	L	M	5	6	−	+	LC764423	A
K-1	JPN	L	M	3	15	+	+	LC764422	A
K-2	JPN	HNP	F	8	10	+	+	LC764421	A
K-3	JPN	L	CM	11	7	+	+	LC764421	A
K-4	JPN	L	M	4	10	+	+	LC764421	A
K-5	JPN	L	F	5	10	+	+	LC764421	A
K-6	JPN	H	CM	3	1	+	+	LC764421	A
K-7	JPN	L	M	3	5	−	+	LC764421	A
K-8	JPN	L	CM	3	6	−	+	LC764422	A
K-9	JPN	L	F	6	7	−	+	LC764421	A
K-10	JPN	L	CM	3	7	−	+	LC764422	A
K-11	JPN	H	CM	3	6	−	+	LC764421	A
K-12	JPN	H	F	2	3	−	+	LC764422	A
K-13	JPN	L	CM	5	6	−	+	LC764421	A
K-14	JPN	H	CM	2	4	−	+	LC764422	A
K-15	JPN	L	F	3	3	−	+	LC764421	A
K-16	JPN	L	F	3	3	−	+	LC764421	A
K-17	JPN	L	F	3	7	−	+	LC764421	A
K-18	JPN	L	M	4	5	−	+	LC764421	A
K-19	CAN	H	CM	3	20	+	+	LC764417	E
K-20	CAN	H	CM	3	6	+	+	LC764420	E
K-21	CAN	H	F	3	8	+	+	LC764419	E
K-22	CAN	H	CM	3	6	−	+	LC764418	E
K-23	CAN	H	F	2	7	−	+	LC764417	E
K-24	CAN	H	CM	3	6	−	+	LC764417	E
K-25	CAN	H	F	10	5	−	+	LC764417	E
K-26	CAN	H	F	3	1	−	+	LC764418	E
Case name: A: Aomori Prefecture, F: Fukuoka Prefecture, K: Kumamoto Prefecture
Origin JPN: Japan, CAN: Canada
Breed L: light breed, H: heavy horses, P: pony, HNP: Hokkaido native pony
Sex M: Male, F: Female, CM: Castrated male
Haplogroup A: Asian haplogroup, E: European haplogroup
* Information regarding the age was obtained from application forms for slaughter inspection.
