# Supplementary material for: Molecular phylogenetic analysis of Echinococcus multilocularis from horses raised in Canada or Japan, using mitochondrial cytochrome b gene–targeted PCR
Source: Food Waterborne Parasitol. 2024 Jan 13;34:e00219. doi: 10.1016/j.fawpar.2024.e00219 (PMC10827676; doi:10.1016/j.fawpar.2024.e00219)
Supplement: Supplementary material 5 — S. Table 2. Nucleotide sequences and amino acid sequences obtained from LC764417 to LC764425. AB461398 and AB461395 are used to indicate the Asian haplotype and the European haplotype, respectively. The nucleotide sequences of these references corresponding to an open reading frame are shown in green. The substitutions and insertions of nucleotide sequences and amino acid sequences are shown in red. [file mmc5.xlsx]

## Sheet: LC764421-25nucleotide sequences
Supplementary Table2. Nucleotide sequences and amino acid sequences obtained from LC764417 to LC764425.
AB461398 tgc-gttattggcatatggtaggtgtaaatgtactgtttattttgttatt 49
LC764421 tgc-gttattggcatatggtaggtgtaaatgtactgtttattttgttatt 49
LC764422 tgc-gttattggcatatggtaggtgtaaatgtactgtttattttgttatt 49
LC764423 tgc-gttattggcatatggtaggtgtaaatgtactgtttattttgttatt 49
LC764424 tgc-gttattggcatatggtaggtgtaaatgtactgtttattttgttatt 49
LC764425 tgcggttattggcatatggtaggtgtaaatgtactgtttattttgttatt 50
AB461398 ctttcatatgggtatggctttgtattatggtagttatgttaagaagggtg 99
LC764421 ctttcatatgggtatggctttgtattatggtagttatgttaagaagggtg 99
LC764422 ctttcatatgggtatggctttgtattatggtagttatgttaagaagggcg 99
LC764423 ctttcatatgggtatggctttgtattatggtagttatgttaagaagggtg 99
LC764424 ctttcatatgggtatggctttgtattatggtagttatgttaagaagggtg 99
LC764425 ctttcatatgggtatggctttgtattatggtagttatgttaagaagggtg 100
AB461398 tttggaatgttggttttgtgttatatttgttagttatgggtgaggcattt 149
LC764421 tttggaatgttggttttgtgttatatttgttagttatgggtgaggcattt 149
LC764422 tttggaatgttggttttgtgttatatttgttagttatgggtgaggcattt 149
LC764423 tttggaatgttggttttgtgttatatttgttagttatgggtgaggcattt 149
LC764424 tttggaatgttggttttgtgttatatttgttagttatgggtgaggcattt 149
LC764425 tttggaatgttggttttgtgttatatttgttagttatgggtgaggcattt 150
AB461398 actggttatattttaccttggcatcagatgtcttattgggctgccactgt 199
LC764421 actggttatattttaccttggcatcagatgtcttattgggctgccactgt 199
LC764422 actggttatattttaccttggcatcagatgtcttattgggctgccactgt 199
LC764423 actggttatattttaccttggcatcagatgtcttattgggctgccactgt 199
LC764424 actggttatattttaccttggcatcagatgtcttattgggctgccactgt 199
LC764425 actggttatattttaccttggcatcagatgtcttattgggctgccactgt 200
AB461398 ccttacttcaattgttgatagtttgccgttggttggttctatggtctata 249
LC764421 ccttacttcaattgttgatagtttgccgttggttggttctatggtctata 249
LC764422 ccttacttcaattgttgatagtttgccgttggttggttctatggtctata 249
LC764423 ccttacttcaattgttgatagtttgccgttggttggttctatggtctata 249
LC764424 ccttacttcaattgttgatagtttgccgttggttggttctatggtctata 249
LC764425 ccttacttcaattgttgatagtttgccgttggttggttctatggtctata 250
AB461398 agtatgtggttggtggattttcggtgtcgggtgtaacattgattcgtgtg 299
LC764421 agtatgtggttggtggattttcggtgtcgggtgtaacattgattcgtgtg 299
LC764422 agtatgtggttggtggattttcggtgtcgggtgtaacattgattcgtgtg 299
LC764423 agtatgtggttggtggattttcggtgtcgggtgtaacattgattcgtgtg 299
LC764424 agtatgtggttggtggattttcggtgtcgggtgtaacattgattcgtgtg 299
LC764425 agtatgtggttggtggattttcggtgtcgggtgtaacattgattcgtgtg 300
AB461398 ttatcggttcatatttgtttggggtttgttatattaggattaatgtttgt 349
LC764421 ttatcggttcatatttgtttggggtttgttatattaggattaatgtttgt 349
LC764422 ttatcggttcatatttgtttggggtttgttatattaggattaatgtttgt 349
LC764423 ttatcggttcatatttgtttggggtttgttatattaggattaatgtttgt 349
LC764424 ttatcggttcatatttgtttggggtttgttatattaggattaatgtttgt 349
LC764425 ttatcggttcatatttgtttggggtttgttatattaggattaatgtttgt 350
AB461398 tcatttattttatcttcataagagtggtaacagtaatccgttgttttcat 399
LC764421 tcatttattttatcttcataagagtggtaacagtaatccgttgttttcat 399
LC764422 tcatttattttatcttcataagagtggtaacagtaatccgttgttttcat 399
LC764423 tcatttattttatcttcataagagtggtaacagtaatccgttgttttcat 399
LC764424 tcatttattttatcttcataagagtggtaacagtaatccgttgttttcat 399
LC764425 tcatttattttatcttcataagagtggtaacagtaatccgttgttttcat 400
AB461398 ttaatttgtttaatgatttggtgtattttcattcatatttttctgttaag 449
LC764421 ttaatttgtttaatgatttggtgtattttcattcatatttttctgttaag 449
LC764422 ttaatttgtttaatgatttggtgtattttcattcatatttttctgttaag 449
LC764423 ttaatttgtttaatgatttggtgtattttcattcatatttttctgttaag 449
LC764424 ttaatttgtttaatgatttggtgtattttcattcatatttttctgttaag 449
LC764425 ttaatttgtttaatgatttggtgtattttcattcatatttttctgttaag 450
AB461398 gatttagtcttgtttatgtttacttgtagattggtagttttttggttgtt 499
LC764421 gatttagtcttgtttatgtttacttgtagattggtagttttttggttgtt 499
LC764422 gatttagtcttgtttatgtttacttgtagattggtagttttttggttgtt 499
LC764423 gatttagtcttggttatgtttactagtagattggtagttttttggttgtt 499
LC764424 gatttagtcttgtttatgtttacttgtagattggtagttttttggttgtt 499
LC764425 gatttagtcttgtttatgtttacttgtagattggtagttttttggttgtt 500
AB461398 ttttgctcctgatttattggtagatatagaggcatatttagaggctgatt 549
LC764421 ttttgctcctgatttattggtagatatagaggcatatttagaggctgatt 549
LC764422 ttttgctcctgatttattggtagatatagaggcatatttagaggctgatt 549
LC764423 ttttgctcctgatttattggtagatatagaggcatatttagaggctgatt 549
LC764424 ttttgctcctgatttattggtagatatagaggcatatttagaggctgatt 549
LC764425 ttttgctcctgatttattggtagatatagaggcatatttagaggctgatt 550
AB461398 atctgaaaactcctgttagtattaagcctgagtgatattttttagccttt 599
LC764421 atctgaaaactcctgttagtattaagcctgagtgatattttttagccttt 599
LC764422 atctgaaaactcctgttagtattaagcctgagtgatattttttagccttt 599
LC764423 atctgaaaactcctgttagtattaagcctgagtgatattttttagccttt 599
LC764424 atctgaaaactcctgttagtattaagcctgagtgatattttttagccttt 599
LC764425 atctgaaaactcctgttagtattaagcctgagtgatattttttagccttt 600
AB461398 tatgctattcttcggtgtattaattctaaggttggggggttgttgttgat 649
LC764421 tatgctattcttcggtgtattaattctaaggttggggggttgttgttgat 649
LC764422 tatgctattcttcggtgtattaattctaaggttggggggttgttgttgat 649
LC764423 tatgctattcttcggtgtattaattctaaggttggggggttgttgttgat 649
LC764424 tatgctattcttcggtgtattaattctaaggttggggggttgttgttgat 649
LC764425 tatgctattcttcggtgtattaattctaaggttggggggttgttgttgat 650
AB461398 tttatcttttatttttttcttatgagtaccaactgaggg---tggcac 694
LC764421 tttatcttttatttttttcttatgagtaccaactgaggg---tggcac 694
LC764422 tttatcttttatttttttcttatgagtaccaactgaggg---tggcac 694
LC764423 tttatcttttatttttttcttatgagtaccaactgaggg---tggcac 694
LC764424 tttatcttttatttttttcttatgagtaccaacaagggg--gtggcac 695
LC764425 tttatcttttatttttttcttatgagtaccaactagagggggtggcac 698

## Sheet: LC764421-25amino acid sequences
AB461398 MVGVNVLFILLFFHMGMALYYGSYVKKGVWNVGFVLYLLVMGEAFTGYIL 50
LC764421 MVGVNVLFILLFFHMGMALYYGSYVKKGVWNVGFVLYLLVMGEAFTGYIL 50
LC764422 MVGVNVLFILLFFHMGMALYYGSYVKKGVWNVGFVLYLLVMGEAFTGYIL 50
LC764423 MVGVNVLFILLFFHMGMALYYGSYVKKGVWNVGFVLYLLVMGEAFTGYIL 50
LC764424 MVGVNVLFILLFFHMGMALYYGSYVKKGVWNVGFVLYLLVMGEAFTGYIL 50
LC764425 MVGVNVLFILLFFHMGMALYYGSYVKKGVWNVGFVLYLLVMGEAFTGYIL 50
AB461398 PWHQMSYWAATVLTSIVDSLPLVGSMVYKYVVGGFSVSGVTLIRVLSVHI 100
LC764421 PWHQMSYWAATVLTSIVDSLPLVGSMVYKYVVGGFSVSGVTLIRVLSVHI 100
LC764422 PWHQMSYWAATVLTSIVDSLPLVGSMVYKYVVGGFSVSGVTLIRVLSVHI 100
LC764423 PWHQMSYWAATVLTSIVDSLPLVGSMVYKYVVGGFSVSGVTLIRVLSVHI 100
LC764424 PWHQMSYWAATVLTSIVDSLPLVGSMVYKYVVGGFSVSGVTLIRVLSVHI 100
LC764425 PWHQMSYWAATVLTSIVDSLPLVGSMVYKYVVGGFSVSGVTLIRVLSVHI 100
AB461398 CLGFVILGLMFVHLFYLHKSGNSNPLFSFNLFNDLVYFHSYFSVKDLVLF 150
LC764421 CLGFVILGLMFVHLFYLHKSGNSNPLFSFNLFNDLVYFHSYFSVKDLVLF 150
LC764422 CLGFVILGLMFVHLFYLHKSGNSNPLFSFNLFNDLVYFHSYFSVKDLVLF 150
LC764423 CLGFVILGLMFVHLFYLHKSGNSNPLFSFNLFNDLVYFHSYFSVKDLVLV 150
LC764424 CLGFVILGLMFVHLFYLHKSGNSNPLFSFNLFNDLVYFHSYFSVKDLVLF 150
LC764425 CLGFVILGLMFVHLFYLHKSGNSNPLFSFNLFNDLVYFHSYFSVKDLVLF 150
AB461398 MFTCRLVVFWLFFAPDLLVDIEAYLEADYLKTPVSIKPE* 189
LC764421 MFTCRLVVFWLFFAPDLLVDIEAYLEADYLKTPVSIKPE* 189
LC764422 MFTCRLVVFWLFFAPDLLVDIEAYLEADYLKTPVSIKPE* 189
LC764423 MFTSRLVVFWLFFAPDLLVDIEAYLEADYLKTPVSIKPE* 189
LC764424 MFTCRLVVFWLFFAPDLLVDIEAYLEADYLKTPVSIKPE* 189
LC764425 MFTCRLVVFWLFFAPDLLVDIEAYLEADYLKTPVSIKPE* 189
														* stop codon

## Sheet: LC764417-20nucleotide sequences
AB461395 -tgcgtta---ttggcatatggtaggtgtaaatgtactgtttattttgtt 46
LC764417 -tgcgtta---ttggcatatggtaggtgtagatgtactgtttattttgtt 46
LC764418 -tgcgtta---ttggcatatggtaggtgtaaatgtactgtttattttgtt 46
LC764419 -tgcgtta---tttgcatatggtaggtgtagatgtactgtttattttgtt 46
LC764420 ttgcgttttatttggcatatggtaggtgtagatgtactgtttattttgtt 50
AB461395 attctttcatatgggtatggctttgtattatggtagttatgttaagaagg 96
LC764417 attctttcatatgggtatggctttgtattatggtagttatgttaagaagg 96
LC764418 attctttcatatgggtatggctttgtattatggtagttatgttaagaagg 96
LC764419 attctttcatatgggtatggctttgtattatggtagttatgttaagaagg 96
LC764420 attctttcatatgggtatggctttgtattatggtagttatgttaagaagg 100
AB461395 gtgtttggaatgttggttttgtgttatatttgttagttatgggtgaggca 146
LC764417 gtgtttggaatgttggttttgtgttatatttgttagttatgggtgaggca 146
LC764418 gtgtttggaatgttggttttgtgttatatttgttagttatgggtgaggca 146
LC764419 gtgtttggaatgttggttttgtgttatatttgttagttatgggtgaggca 146
LC764420 gtgtttggaatgttggttttgtgttatatttgttagttatgggtgaggca 150
AB461395 tttactggttatatcttaccttggcatcagatgtcttattgggctgccac 196
LC764417 tttactggttatatcttaccttggcatcagatgtcttattgggctgccac 196
LC764418 tttactggttatatcttaccttggcatcagatgtcttattgggctgccac 196
LC764419 tttactggttatatcttaccttggcatcagatgtcttattgggctgccac 196
LC764420 tttactggttatatcttaccttggcatcagatgtcttattgggctgccac 200
AB461395 tgtccttacttcaattgttgatagtttgccgttggttggttctatggtct 246
LC764417 tgtccttacttcaattgttgatagtttgccgttggttggttctatggtct 246
LC764418 tgtccttacttcaattgttgatagtttgccgttggttggttctatggtct 246
LC764419 tgtccttacttcaattgttgatagtttgccgttggttggttctatggtct 246
LC764420 tgtccttacttcaattgttgatagtttgccgttggttggttctatggtct 250
AB461395 ataagtatgtggttggtggattttcggtgtcgggtgtaacattgattcgt 296
LC764417 ataagtatgtggttggtggattttcggtgtcgggtgtaacattgattcgt 296
LC764418 ataagtatgtggttggtggattttcggtgtcgggtgtaacattgattcgt 296
LC764419 ataagtatgtggttggtggattttcggtgtcgggtgtaacattgattcgt 296
LC764420 ataagtatgtggttggtggattttcggtgtcgggtgtaacattgattcgt 300
AB461395 gtgttatcggttcatatttgtttggggtttgttatattaggattaatgtt 346
LC764417 gtgttatcggttcatatttgtttggggtttgttatattaggattaatgtt 346
LC764418 gtgttatcggttcatatttgtttggggtttgttatattaggattaatgtt 346
LC764419 gtgttatcggttcatatttgtttggggtttgttatattaggattaatgtt 346
LC764420 gtgttatcggttcatatttgtttggggtttgttatattaggattaatgtt 350
AB461395 tgttcatttattttatcttcataagagtggtaacagtaatccgttgtttt 396
LC764417 tgttcatttattttatcttcataagagtggtaacagtaatccgttgtttt 396
LC764418 tgttcatttattttatcttcataagagtggtaacagtaatccgttgtttt 396
LC764419 tgttcatttattttatcttcataagagtggtaacagtaatccgttgtttt 396
LC764420 tgttcatttattttatcttcataagagtggtaacagtaatccgttgtttt 400
AB461395 catttaatttgtttaatgatttggtgtattttcattcatatttttctgtt 446
LC764417 catttaatttgtttaatgatttggtgtattttcattcatatttttctgtt 446
LC764418 catttaatttgtttaatgatttggtgtattttcattcatatttttctgtt 446
LC764419 catttaatttgtttaatgatttggtgtattttcattcatatttttctgtt 446
LC764420 catttaatttgtttaatgatttggtgtattttcattcatatttttctgtt 450
AB461395 aaggatttagtcttgtttatgtttacttgtagactggtagttttttggtt 496
LC764417 aaggatttagtcttgtttatgtttacttgtagactggtagttttttggtt 496
LC764418 aaggatttagtcttgtttatgtttacttgtagactggtagttttttggtt 496
LC764419 aaggatttagtcttgtttatgtttacttgtagactggtagttttttggtt 496
LC764420 aaggatttagtcttgtttatgtttacttgtagactggtagttttttggtt 500
AB461395 gttttttgctcctgatttattggtagatatagaggcatatttagaggctg 546
LC764417 gttttttgctcctgatttattggtagatatagaggcatatttagaggctg 546
LC764418 gttttttgctcctgatttattggtagatatagaggcatatttagaggctg 546
LC764419 gttttttgctcctgatttattggtagatatagaggcatatttagaggctg 546
LC764420 gttttttgctcctgatttattggtagatatagaggcatatttagaggctg 550
AB461395 attatctgaaaactcctgttagtattaagcctgagtgatattttttagcc 596
LC764417 attatctgaaaactcctgttagtattaagcctgagtgatattttttagcc 596
LC764418 attatctgaaaactcctgttagtattaagcctgagtgatattttttagcc 596
LC764419 attatctgaaaactcctgttagtattaagcctgagtgatattttttagcc 596
LC764420 attatctgaaaactcctgttagtattaagcctgagtgatattttttagcc 600
AB461395 ttttatgctattcttcggtgtattaattctaaggttggggggttgttgtt 646
LC764417 ttttatgctattcttcggtgtattaattctaaggttggggggttgttgtt 646
LC764418 ttttatgctattcttcggtgtattaattctaaggttggggggttgttgtt 646
LC764419 ttttatgctattcttcggtgtattaattctaaggttggggggttgttgtt 646
LC764420 ttttatgctattcttcggtgtattaattctaaggttggggggttgttgtt 650
AB461395 gattttatcttttatttttttcttatgagtaccaactgaggg-tggcac 694
LC764417 gattttatcttttatttttttcttatgagtaccaactgaggg-tggcac 694
LC764418 gattttatcttttatttttttcttatgagtaccaactgaggggtggcac 695
LC764419 gattttatcttttatttttttcttatgagtaccaactgaggggtggcac 695
LC764420 gattttatcttttatttttttcttatgagtaccaactgaggg-tggcac 698

## Sheet: LC764417-20amino acid sequences
AB461395 MVGVNVLFILLFFHMGMALYYGSYVKKGVWNVGFVLYLLVMGEAFTGYIL 50
LC764417 MVGVDVLFILLFFHMGMALYYGSYVKKGVWNVGFVLYLLVMGEAFTGYIL 50
LC764418 MVGVNVLFILLFFHMGMALYYGSYVKKGVWNVGFVLYLLVMGEAFTGYIL 50
LC764419 MVGVDVLFILLFFHMGMALYYGSYVKKGVWNVGFVLYLLVMGEAFTGYIL 50
LC764420 MVGVDVLFILLFFHMGMALYYGSYVKKGVWNVGFVLYLLVMGEAFTGYIL 50
AB461395 PWHQMSYWAATVLTSIVDSLPLVGSMVYKYVVGGFSVSGVTLIRVLSVHI 100
LC764417 PWHQMSYWAATVLTSIVDSLPLVGSMVYKYVVGGFSVSGVTLIRVLSVHI 100
LC764418 PWHQMSYWAATVLTSIVDSLPLVGSMVYKYVVGGFSVSGVTLIRVLSVHI 100
LC764419 PWHQMSYWAATVLTSIVDSLPLVGSMVYKYVVGGFSVSGVTLIRVLSVHI 100
LC764420 PWHQMSYWAATVLTSIVDSLPLVGSMVYKYVVGGFSVSGVTLIRVLSVHI 100
AB461395 CLGFVILGLMFVHLFYLHKSGNSNPLFSFNLFNDLVYFHSYFSVKDLVLF 150
LC764417 CLGFVILGLMFVHLFYLHKSGNSNPLFSFNLFNDLVYFHSYFSVKDLVLF 150
LC764418 CLGFVILGLMFVHLFYLHKSGNSNPLFSFNLFNDLVYFHSYFSVKDLVLF 150
LC764419 CLGFVILGLMFVHLFYLHKSGNSNPLFSFNLFNDLVYFHSYFSVKDLVLF 150
LC764420 CLGFVILGLMFVHLFYLHKSGNSNPLFSFNLFNDLVYFHSYFSVKDLVLF 150
AB461395 MFTCRLVVFWLFFAPDLLVDIEAYLEADYLKTPVSIKPE* 189
LC764417 MFTCRLVVFWLFFAPDLLVDIEAYLEADYLKTPVSIKPE* 189
LC764418 MFTCRLVVFWLFFAPDLLVDIEAYLEADYLKTPVSIKPE* 189
LC764419 MFTCRLVVFWLFFAPDLLVDIEAYLEADYLKTPVSIKPE* 189
LC764420 MFTCRLVVFWLFFAPDLLVDIEAYLEADYLKTPVSIKPE* 189
														* stop codon
